# Supplementary material for: Cytosporones with Anti-Inflammatory Activities from the Mangrove Endophytic Fungus Phomopsis sp. QYM-13
Source: Mar Drugs. 2023 Dec 7;21(12):631. doi: 10.3390/md21120631 (PMC10745014; doi:10.3390/md21120631)
Supplement: Supplementary file 1 [file marinedrugs-21-00631-s001.zip]

Archive with 1 entries (1 files):
- marinedrugs-2757891-supplementary.pdf
